# Supplementary material for: Role of Testing Conditions in Formation of Tribological Layers at Line Contacts of Antifriction CF-Reinforced PI- and PEI-Based Composites
Source: Molecules. 2022 Sep 27;27(19):6376. doi: 10.3390/molecules27196376 (PMC9571671; doi:10.3390/molecules27196376)
Supplement: Supplementary file 1 [file molecules-27-06376-s001.zip]

Archive with 1 entries (1 files):
- molecules-1914597-SI.pdf
